# Supplementary material for: Resolving coral temperature vulnerability through heat and cold bleaching thresholds
Source: Commun Biol. 2025 Dec 20;9:61. doi: 10.1038/s42003-025-09329-5 (PMC12804958; doi:10.1038/s42003-025-09329-5)
Supplement: Supplementary file 4 — Supplementary Data 1 [file 42003_2025_9329_MOESM4_ESM.xlsx]

## Sheet: Tabelle1
Supplementary Data 1: Bleaching prevalence associated with cold water temperatures observed for various hard corals and octocorals and hydrozoan species. Data are based on both observations in the framework of the present study and in reports from various locations around the world. Reports are listed chronologically starting with the most recent one, according to their respective geographic loca…
Species	Bleaching prevalence [% of total colonies found at location]	Depth [m]	Location	Minimum water temperature	Year of observation	Reference
P. favosa, Echinopora sp.	38 % (16)	22 m	Shib Nazar, Central Red Sea	24.2 °C	2025	Present study
Acropora sp.	13 % (8)	8 – 11 m	Al Fahal, Central Red Sea	25.1 °C	2023	Present study
Galaxea fasicularis	11 % (9)	10	Shib Nazar, Central Red Sea	25.3 °C	2023	Present study
Pocillopora favosa	25 % (8)	8 – 11 m	Al Fahal, Central Red Sea	25.1 °C	2023	Present study
S. pistillata	100% (n/a)	0 – 1.5 m	Abu Shousha, Tahla Reef, Shark Reef, Cement Wreck, Shib Nazar, all Central Red Sea	18 °C	2020	(Rich et al., 2022)
Acropora pharaonis, Platygyra daedalea	100 %**	Reef flat*	Manifa Reef, Gulf of Arabia	11 – 12 °C	1988/89	(Coles & Fadlallah, 1991)
Porites sp., Acropora spp., P. daedalea, Pavona varians, Psammocora cf. contigua, Coscinarea monile, Leptastrea purpurea, Cyphastrea micropthalma, Favia cf. pallida, F. cf. speciaosa, F. cf. faus, Favites pentagona, Tubinaria crater	100 %**	>7 m	Manifa Reef, Gulf of Arabia	11 – 12 °C	1988/89	(Coles & Fadlallah, 1991)
P. compressa, Favia spp.	90 – 100 %	>7 m	Tarut Bay Reef, Gulf of Arabia	12 – 13 °C	1988/89	(Coles & Fadlallah, 1991)
Acropora sp.	90 – 100 %	7 - 8 m	Offshore Qatar, Gulf of Arabia	14 °C	1964	(Shinn, 1975)
Porites loboa, Pocillopra sp.	Widespread*	~ 15 m	Galapagos Archipelago, Pacific	16 °C	2007/08	(Banks et al., 2009; Glynn et al., 2009)
Pavona sp.	Little*	~ 15 m	Galapagos Archipelago, Pacific	16 °C	2007/08	(Glynn et al., 2009)
Porites sp., Pavona varians	>70% (n/a)	32 m	Clipperton Atoll, Eastern Pacific	14 – 18 °C	2023	(Foreman et al., 2024)
Pocillopora spp.	43 % (n/a)	3 – 5 m	Punta Diablo, Gulf of California	19 – 20 °C	2021	(Olivier et al., 2023)
Pocillopora spp.	84 % (n/a)	2 – 3 m	Isla Gaviotas Reef, Punta Galeras Reef, Gulf of California, Pacific	18 – 19 °C	2011	(Paz-García et al., 2012)
Pocillopora spp.	90 – 99% (177 - 350)	n/a	La Paz Bay, Loreto Bay, Gulf of California, Pacific	17 – 18°C	2008	(Hernández et al., 2010; LaJeunesse et al., 2010)
n/a	10 – 60% (n/a)	n/a	SW Gulf of California, Pacific	< 19 °C	2006	(Paz-García et al., 2012)
Pocillopora spp.	50 – 70 %	3 m	Bahia Pulmo, Gulf of California, Pacific	19 – 20 °C	1988	(Wilson, 1988, 1990)
Pocillopora spp.	< 10 %	5 – 7 m	Bahia Pulmo, Gulf of California, Pacific	19 – 20 °C	1988	(Wilson, 1988, 1990)
Pavona spp., Porites spp., Tubastrea spp.	0	3 m	Bahia Pulmo, Gulf of California, Pacific	19 – 20 °C	1988	(Wilson, 1988, 1990)
Montastraea annularis, Porites astreoides, Acropora cervicornis, Favia fragum, Colpophyllia natans, Dendrogyra cylindrus,	100% (n/a)**	1 – 2 m	Admiral Reef, Florida Keys, Caribbean	12 – 18 °C	2010	(Kemp et al., 2011; Lirman et al., 2011)
M. faveolata	90% (n/a)**	1-2 m	Admiral Reef, Florida Keys, Caribbean	12 – 18 °C	2010	(Kemp et al., 2011; Lirman et al., 2011)
Diploria strigose	67% (n/a)**	1 – 2 m	Admiral Reef, Florida Keys, Caribbean	12 – 18 °C	2010	(Kemp et al., 2011; Lirman et al., 2011)
D. clivosa	50% (n/a)**	1 – 2 m	Admiral Reef, Florida Keys, Caribbean	12 – 18 °C	2010	(Kemp et al., 2011; Lirman et al., 2011)
M. cavernosa	33% (n/a)**	1 – 2 m	Admiral Reef, Florida Keys, Caribbean	12 – 18 °C	2010	(Kemp et al., 2011; Lirman et al., 2011)
Gorgonia ventalina	17% (n/a)**	1 – 2 m	Admiral Reef, Florida Keys, Caribbean	12 – 18 °C	2010	(Kemp et al., 2011; Lirman et al., 2011)
Siderastrea sidereal, P. divaricate, Dichocoenia stokesii, Millepora alcicornis, Psedopterogorgonia americana, Palythoa carbaeroum	<5% (n/a)**	1 – 2 m	Admiral Reef, Florida Keys, Caribbean	12 – 18 °C	2010	(Kemp et al., 2011; Lirman et al., 2011)
Siderastrea siderea, Porites astereoides, Stephanocoenia intersepta, Agaricia agaricites, Montastraea cavernosa, P. porites, Dichocoenia stokesi, Siderastrea radians, Montastraea faveolata, Calpophyllia natans, P. furcata, Solenastrea bournoni, Diploria strigosa, M. annularis, P. divaricata, D. labyrinthiformis, M. franksi, Eusmilia fastigiata, Meandrina meandrites, Oculina sp., Diploria divosa, …	1-56**	2-7 m	Florida Reef Tract, Florida, Caribbean	9.5 °C	2010	(Lirman et al., 2011)
M. annularis, Agaricia agaricites	Partially**	5 m	Outer reefs, Florida Key, Caribbean	9 – 16 °C	1981	(Walker et al., 1982)
P. astreoides, A. cervicornis	100 %**	5 m	Outer reefs, Florida Key, Caribbean	9 – 16 °C	1981	(Walker et al., 1982)
A. cervicornis, others	0.96	< 2 m	Dry Tortugas Reef & Outer Reefs, Florida Key, Caribbean; Northern Bahamas	14 °C (surface)	1976/77	(Davis, 1982; Porter et al., 1982; Roberts et al., 1982)
A. cervicornis, others	Insignificant**	13 m	Dry Tortugas Reef, Florida Key, Caribbean	14 °C (surface)	1976/77	(Porter et al., 1982)
Acropora sp., Platygyra sp., Montastrea annularis	High**	n/a	Florida Keys	9 – 10 °C	1977/78	(Hudson, 1981)
M. annularis	80 – 90 %	n/a	Hen & Chicken Reef, Florida Keys, Caribbean	8 – 9 °C (air)	1969/70	(Hudson et al., 1976; Voss, 1973)
M. annularis	n/a***	n/a	Hen & Chicken Reef, Florida Keys, Caribbean	Unusually cold*	1963/64	(Hudson et al., 1976)
A. cervicornis	100 % (2)	0 – 1 m	Key Largo Island, Florida Keys, Caribbean	13 – 14 °C	1962	(Shinn, 1966)
Montastrea annularis	n/a***	n/a	Hen & Chicken Reef, Florida Keys, Caribbean	Unusually cold*	1957/58	(Hudson et al., 1976)
Montastrea annularis	n/a***	n/a	Hen & Chicken Reef, Florida Keys, Caribbean	Unusually cold*	1941/42	(Hudson et al., 1976)
Acroporidae*	100 % (n/a)	0 – 1 m	Capricorn Bunker group, Southern Great Barrier Reef, Australia	13 °C	2003	(Hoegh-Guldberg et al., 2005; Hoegh-Guldberg & Fine, 2004)
* Phrasing used in the original reference as no further information was available
** studies reported mortality as a cause of bleaching
*** studies reported bleaching prevalence indicated by skeleton marks
References for Supplementary Data 1
Banks, S. ;, Vera, M. ;, & Chiriboga, A. (2009). Establishing reference points to assess long-term change in zooxanthellate coral communities of the northern Galapagos coral reefs. Galapagos Research. http://hdl.handle.net/1834/36274
Coles, S. L., & Fadlallah, Y. H. (1991). Coral Reefs Reef coral survival and mortality at low temperatures in the Arabian Gulf: new species-specific lower temperature limits. In Coral Reefs (Vol. 9).
Davis, G. E. (1982). A Century of Natural Change in Coral Distribution at the Dry Tortugas: A Comparison of Reef Maps from 1881 and 1976. Bulletin of Marine Science, 32, 608–623.
Foreman, A. D., Duprey, N. N., Yuval, M., Dumestre, M., Leichliter, J. N., Rohr, M. C., Dodwell, R. C. A., Dodwell, G. A. S., Clua, E. E. G., Treibitz, T., & Martínez-García, A. (2024). Severe cold-water bleaching of a deep-water reef underscores future challenges for Mesophotic Coral Ecosystems. Science of the Total Environment, 951. https://doi.org/10.1016/j.scitotenv.2024.175210
Glynn, P. W., Riegl, B., Correa, A. M. S., & Baums, I. B. (2009). Rapid recovery of a coral reef at Darwin Island, Galapagos Islands. Galapagos Research. http://hdl.handle.net/1834/36237
Hernández, L., Reyes-Bonilla, H., & Balart, E. F. (2010). Effect of coral bleaching induced by low temperature on reef-associated decapod crustaceans of the southwestern Gulf of California. Revista Mexicana de Biodiversidad, 81, 113–119.
Hoegh-Guldberg, O., & Fine, M. (2004). Low temperatures cause coral bleaching. Coral Reefs, 23(3), 444. https://doi.org/10.1007/s00338-004-0401-2
Hoegh-Guldberg, O., Fine, M., Skirving, W., Johnstone, R., Dove, S., & Strong, A. (2005). Coral bleaching following wintry weather. Limnology and Oceanography, 50(1), 265–271. https://doi.org/10.4319/lo.2005.50.1.0265
Hudson, J. H. (1981). Response of Montastrea annularis to environmental change in the Florida Keys. Proceedings of the 4th International Coral Reef Symposium.
Hudson, J. H., Shinn, E. A., Halley, R. B., & Lidz, B. (1976). Sclerochronology: A tool for interpreting past environments. Geology, 4, 361–364. http://pubs.geoscienceworld.org/gsa/geology/article-pdf/4/6/361/3541223/i0091-7613-4-6-361.pdf
Kemp, D. W., Oakley, C. A., Thornhill, D. J., Newcomb, L. A., Schmidt, G. W., & Fitt, W. K. (2011). Catastrophic mortality on inshore coral reefs of the Florida Keys due to severe low-temperature stress. Global Change Biology, 17(11), 3468–3477. https://doi.org/10.1111/j.1365-2486.2011.02487.x
LaJeunesse, T. C., Smith, R., Walther, M., Pinzón, J., Pettay, D. T., McGinley, M., Aschaffenburg, M., Medina-Rosas, P., Cupul-Magaña, A. L., Pérez, A. L., Reyes-Bonilla, H., & Warner, M. E. (2010). Host-symbiont recombination versus natural selection in the response of coral-dinoflagellate symbioses to environmental disturbance. Proceedings of the Royal Society B: Biological Sciences, 277(1696),…
Lirman, D., Schopmeyer, S., Manzello, D., Gramer, L. J., Precht, W. F., Muller-Karger, F., Banks, K., Barnes, B., Bartels, E., Bourque, A., Byrne, J., Donahue, S., Duquesnel, J., Fisher, L., Gilliam, D., Hendee, J., Johnson, M., Maxwell, K., McDevitt, E., … Thanner, S. (2011). Severe 2010 cold-water event caused unprecedented mortality to corals of the Florida reef tract and reversed previous sur…
Olivier, D., Quiñonez-Valenzuela, F., Hernández, L., & Reyes-Bonilla, H. (2023). Bleaching coral event due to cold waters in the Gulf of California: effect on Pocillopora cryptofauna. Coral Reefs, 42(5), 1175–1185. https://doi.org/10.1007/s00338-023-02422-3
Paz-García, D. A., Balart, E. F., & García-De-Léon, F. J. (2012). Cold water bleaching of Pocillopora in the Gulf of California (Issue 13). http://las.pfeg.noaa.gov/oceanWatch
Porter, J. W., Battey, J. F., & Smith, G. J. (1982). Perturbation and change in coral reef communities (Acropora cervicornis/spatial analysis/Dry Tortugas/temperature effects). In Population Biology UNIVERSITY OF SCIENCE & TECHNOLOGY KAUST on August (Vol. 79). https://www.pnas.org
Rich, W. A., Carvalho, S., & Berumen, M. L. (2022). Coral bleaching due to cold stress on a central Red Sea reef flat. Ecology and Evolution, 12(10). https://doi.org/10.1002/ece3.9450
Roberts, H. H., Rouse, L. J., Walker, N. D., & Hudson, J. H. (1982). Cold-water stress in Florida Bay and Northern Bahamas: a product of winter cold-air outbreaks. Journal of Sedimentary Petrology, 51. http://pubs.geoscienceworld.org/sepm/jsedres/article-pdf/52/1/145/2808645/145.pdf
Shinn, E. A. (1966). Coral Growth-Rate, an Environmental Indicator. Source: Journal of Paleontology, 40(2), 233–240.
Shinn, E. A. (1975). Coral Reef Recovery in Florida and the Persian Gulf. Environmental Geology, 1, 241–254.
Voss, G. L. (1973). Sickness and Death in Florida’s coral reefs. Natural History, 72, 41–47.
Walker, N. D., Roberts, H. H., Rouse, L. J., & Huh, O. K. (1982). Thermal History of Reef-Associated Environments During a Record Cold-Air Outbreak Event. In Coral Reefs (Vol. 1).
Wilson, E. C. (1988). The Hermatypic Coral Pocillopora at Cabo San Lucas, Mexico. Bulletin Southern California Academic Science. http://meridian.allenpress.com/scasbulletin/article-pdf/87/2/79/3154837/i0038-3872-87-2-79.pdf
Wilson, E. C. (1990). Mass Mortality of the Reef Coral Pocillopora on the South Coast of Baja California Sur, Mexico. Bulletin Southern California Academic Science, 80, 39. http://meridian.allenpress.com/scasbulletin/article-pdf/89/1/39/3154642/i0038-3872-89-1-39.pdf
