# Supplementary material for: Resolving coral temperature vulnerability through heat and cold bleaching thresholds
Source: Commun Biol. 2025 Dec 20;9:61. doi: 10.1038/s42003-025-09329-5 (PMC12804958; doi:10.1038/s42003-025-09329-5)
Supplement: Supplementary file 5 — Supplementary Data 2 [file 42003_2025_9329_MOESM5_ESM.xlsx]

## Sheet: Tabelle1
Supplementary Data 2: Details of within-species, within-temperature comparisons of photosynthetic efficiency (Fv/Fm) between t7 and t18 for both seasons (winter, summer). For each Species × Temperature (°C), mean ± SD at each time point, and the mean difference (Δmean = T18 − T7) are reported. Significance was tested with a paired t-test (or Wilcoxon signed-rank when assumptions were not met). Tw…
Season	Species	Assay Temperature (°C)	Mean T7	SD T7	Mean T18	SD T18	Δmean	Test	P unadj	P BH-adj
Winter	Acropora	15	0.137	0.056	0.329	0.152	0.192	Paired t-test	0.007	0.02
Winter	Acropora	18	0.338	0.097	0.533	0.179	0.195	Paired t-test	0.022	0.052
Winter	Acropora	21	0.518	0.083	0.547	0.141	0.028	Paired t-test	0.623	0.68
Winter	Acropora	24	0.637	0.113	0.668	0.096	0.031	Paired t-test	0.435	0.498
Winter	Acropora	30	0.707	0.093	0.575	0.027	-0.133	Paired t-test	<0.001	0.007
Winter	Acropora	33	0.685	0.113	0.554	0.045	-0.131	Paired t-test	0.002	0.009
Winter	Acropora	36	0.455	0.213	0.232	0.121	-0.223	Paired t-test	0.005	0.019
Winter	Acropora	39	0.079	0.103	0.016	0.013	-0.063	Wilcoxon signed-rank (paired)	0.414	0.497
Winter	Pocillopora	15	0.195	0.067	0.315	0.163	0.12	Paired t-test	0.014	0.037
Winter	Pocillopora	18	0.436	0.074	0.612	0.082	0.176	Paired t-test	<0.001	0.007
Winter	Pocillopora	21	0.636	0.11	0.621	0.102	-0.016	Paired t-test	0.749	0.782
Winter	Pocillopora	24	0.568	0.131	0.64	0.083	0.072	Paired t-test	0.13	0.218
Winter	Pocillopora	30	0.623	0.126	0.576	0.063	-0.047	Paired t-test	0.162	0.228
Winter	Pocillopora	33	0.716	0.137	0.531	0.051	-0.185	Paired t-test	0.001	0.007
Winter	Pocillopora	36	0.401	0.225	0.255	0.093	-0.146	Paired t-test	0.142	0.218
Winter	Pocillopora	39	0.104	0.12	0.026	0.026	-0.078	Paired t-test	0.091	0.167
Winter	Stylophora	15	0.25	0.062	0.455	0.123	0.205	Paired t-test	0.001	0.007
Winter	Stylophora	18	0.584	0.104	0.668	0.147	0.085	Paired t-test	0.335	0.423
Winter	Stylophora	21	0.65	0.109	0.635	0.127	-0.015	Paired t-test	0.86	0.86
Winter	Stylophora	24	0.635	0.068	0.58	0.076	-0.055	Paired t-test	0.236	0.315
Winter	Stylophora	30	0.652	0.13	0.538	0.093	-0.114	Paired t-test	0.089	0.167
Winter	Stylophora	33	0.718	0.061	0.571	0.054	-0.147	Paired t-test	0.005	0.018
Winter	Stylophora	36	0.362	0.232	0.21	0.062	-0.152	Paired t-test	0.145	0.218
Winter	Stylophora	39	0.105	0.088	0.006	0.009	-0.099	Paired t-test	0.047	0.103
Summer	Acropora	21	0.14	0.057	0.053	0.068	-0.086	Wilcoxon signed-rank (paired)	0.041	0.166
Summer	Acropora	24	0.368	0.092	0.329	0.142	-0.039	Paired t-test	0.387	0.62
Summer	Acropora	27	0.601	0.038	0.68	0.053	0.079	Paired t-test	0.005	0.038
Summer	Acropora	30	0.677	0.078	0.608	0.13	-0.07	Paired t-test	0.19	0.414
Summer	Acropora	31	0.703	0.115	0.674	0.095	-0.029	Paired t-test	0.372	0.62
Summer	Acropora	34	0.775	0.126	0.674	0.072	-0.101	Paired t-test	0.004	0.038
Summer	Acropora	37	0.639	0.185	0.309	0.115	-0.33	Paired t-test	<0.001	0.011
Summer	Acropora	40	0.173	0.127	0.103	0.065	-0.07	Paired t-test	0.145	0.358
Summer	Pocillopora	21	0.232	0.05	0.203	0.165	-0.029	Paired t-test	0.685	0.876
Summer	Pocillopora	24	0.452	0.119	0.418	0.089	-0.034	Paired t-test	0.481	0.722
Summer	Pocillopora	27	0.628	0.048	0.625	0.071	-0.004	Paired t-test	0.88	0.918
Summer	Pocillopora	30	0.643	0.07	0.656	0.045	0.013	Paired t-test	0.702	0.876
Summer	Pocillopora	31	0.767	0.157	0.741	0.153	-0.026	Paired t-test	0.754	0.876
Summer	Pocillopora	34	0.681	0.13	0.594	0.088	-0.087	Paired t-test	0.063	0.216
Summer	Pocillopora	37	0.378	0.228	0.325	0.178	-0.053	Paired t-test	0.372	0.62
Summer	Pocillopora	40	0.125	0.085	0.169	0.094	0.043	Paired t-test	0.383	0.62
Summer	Stylophora	21	0.151	0.068	0.306	0.136	0.156	Paired t-test	0.031	0.166
Summer	Stylophora	24	0.357	0.103	0.436	0.171	0.079	Paired t-test	0.113	0.338
Summer	Stylophora	27	0.542	0.099	0.685	0.07	0.143	Paired t-test	0.038	0.166
Summer	Stylophora	30	0.655	0.09	0.695	0.047	0.04	Paired t-test	0.149	0.358
Summer	Stylophora	31	0.714	0.105	0.694	0.144	-0.02	Paired t-test	0.814	0.888
Summer	Stylophora	34	0.659	0.161	0.677	0.127	0.019	Paired t-test	0.563	0.795
Summer	Stylophora	37	0.497	0.17	0.475	0.164	-0.023	Paired t-test	0.767	0.876
Summer	Stylophora	40	0.16	0.128	0.162	0.143	0.003	Paired t-test	0.968	0.968
